# Supplementary material for: Triage of referrals in a child and adolescent mental health service in Qatar: reducing waiting times and promoting needs-based prioritisation
Source: BJPsych Int. 2021 Aug;18(3):67–70. doi: 10.1192/bji.2021.10 (PMC8314989; doi:10.1192/bji.2021.10)
Supplement: Supplementary file 1 [file S2056474021000106sup.zip]

Archive with 2 entries (2 files):
- S2056474021000106sup001.pdf
- S2056474021000106sup002.pdf
